# Supplementary material for: Capabilities of Single Cell ICP-MS for the Analysis of Cell Suspensions from Solid Tissues
Source: Nanomaterials (Basel). 2022 Dec 20;13(1):12. doi: 10.3390/nano13010012 (PMC9823448; doi:10.3390/nano13010012)
Supplement: Supplementary file 1 [file nanomaterials-13-00012-s001.zip]

Archive with 1 entries (1 files):
- nanomaterials-2070418-supplementary.pdf
